# Supplementary material for: Effects of Postpartum Supplemental Oral Ca for Dairy Cows Fed Prepartum Dietary Acidogenic Salts
Source: Animals (Basel). 2021 Nov 2;11(11):3131. doi: 10.3390/ani11113131 (PMC8614558; doi:10.3390/ani11113131)
Supplement: Supplementary file 1 [file animals-11-03131-s001.zip]

Archive with 1 entries (1 files):
- animals-1403546-supplementary.pdf
